# Supplementary material for: Construction of a Novel Damage-Associated Molecular-Pattern-Related Signature to Assess Lung Adenocarcinoma’s Prognosis and Immune Landscape
Source: Biomolecules. 2024 Jan 15;14(1):108. doi: 10.3390/biom14010108 (PMC10813434; doi:10.3390/biom14010108)
Supplement: Supplementary file 1 [file biomolecules-14-00108-s001.zip]

Archive with 1 entries (1 files):
- biomolecules-2714863-supplementary.pdf
